# Supplementary material for: RNA recognition by Npl3p reveals U2 snRNA-binding compatible with a chaperone role during splicing
Source: Nat Commun. 2023 Nov 7;14:7166. doi: 10.1038/s41467-023-42962-4 (PMC10630445; doi:10.1038/s41467-023-42962-4)
Supplement: Supplementary file 3 — Source Data [file 41467_2023_42962_MOESM3_ESM.xlsx]

## Sheet: Figure 2D
197	0.0824055
198	0.303525
199	0.140886
200	0.0534931
201	0.334137
202	0.120857
203	0.0709724
204	0.0493487
205	0.0272765
206	0.0349969
207	0.0439785
208
209	0.0557972
210	0.092361
211	0.0589846
212	0.399017
213	0.262619
214	0.712837
215	0.198745
216	0.145235
217	0.139172
218	0.0806252
219	0.0707604
220	0.00446083
221	0.0537465
222	0.0408341
223	0.0826851
224	0.0823533
225	0.0872949
226	0.0579094
227	0.213006
228	0.346178
229	0.343372
230	0.969636
231	0.826336
232	0.189151
233	0.110447
234	0.0940952
235	0.0124608
236	0.0841444
237	0.0437158
238	0.118401
239	0.23255
240	0.0502857
241	0.020831
242	0.264767
243	0.00921966
244	0.271668
245	0.14365
246
247	0.0210722
248	0.0075361
249	0.0139939
250	0.0270661
251	0.00998771
252	0.0136052
253	0.0300507
254	0.0559754
255	0.024298
256	0.0252197
257	0.0229124
258	0.0297527
259	0.0142197
260	0.0182197
261	0.0491736
262	0.0519816
263	0.0065361
264	0.0498909
265	0.0168433
266	0.0203579
267	0.0057619
268	0.0540138
269	0.0240507
270	0.0323763
271
272	0.0431137
273	0.163704
274	0.0108372
275	0.0121382
276
277
278
279	0.0842181
280	0.194983
281	0.069129

## Sheet: Figure 3A
		NNACNN		NNCCNN		NNGCNN		NNTCNN		NNCANN		NNCCNN		NNCGNN		NNCTNN
122		0.00292166		0.0182197		0.00330722		0.00568971		0.00784025		0.0119124		0.00761137		0.00530415		122
123		0.0150722		0.064063		0.0130722		0.0186114		0.0234608		0.0432289		0.0194578		0.0136897		123
124		0.0110661		0.0202826		0.0139877		0.0182166		0.00430722		0.0106114		0.00692166		0.00930415		124
125		0.0035361		0.011831		0.00737942		0.00576498		0.00461137		0.00930415		0.0128402		0.00330415		125
126		0.0138372		0.0799478		0.009298		0.0235238		0.0339846		0.0476713		0.0238372		0.0143794		126
127		0.0152104		0.0907988		0.010063		0.0238095		0.025659		0.0608479		0.0197496		0.0137527		127
128		0.0148433		0.0489002		0.0129217		0.0242227		0.0114485		0.0373579		0.0163763		0.0205269		128
129		0.0316114		0.091126		0.0256144		0.0433794		0.0407496		0.0585238		0.0397527		0.0390599		129
130																		130
131																		131
132		0.00953303		0.0149908		0.00784332		0.00946083		0.00461137		0.0045361		0.00568971		0.00676498		132
133																		133
134		0.00015361		0.00868664		0.00146083		0.0030722		0		0.00868664		0.00468971		0.00630415		134
135		0.00791859		0.0166083		0.00891859		0.013765		0.000614439		0.00122888		0.00176805		0.00192166		135
136		0.00707527		0.0149969		0.0085361		0.0126114		0.00361137		0.0050722		0.00222888		0.00115361		136
137		0.004		0.0159186		0.00684332		0.00830722		0.0067619		0.00430415		0.00361137		0.00530722		137
138		0.00730415		0.00845776		0.0080722		0.00984025		0.00476805		0.00906605		0.00553303		0.00368971		138
139																		139
140		0.0075361		0.018533		0.00922888		0.0164578		0.0015361		0.00315054		0.00276498		0.00115361		140
141		0.00868664		0.0172258		0.0119939		0.0153794		0.00199693		0.00215361		0.00207527		0.00207527		141
142		0.00207527		0.00545469		0.00338249		0.00491859		0.00760829		0.00983717		0.00537942		0.00468664		142
143		0.00568971		0.0128433		0.00707527		0.0100753		0.00207527		0.00122888		0.000921659		0.00115361		143
144		0.00746083		0.0188433		0.010768		0.0154608		0.00207527		0.00238249		0.00222888		0.00207527		144
145		0.00430722		0.0075361		0.00768971		0.0085361		0.00638249		0.0133794		0.00822581		0.00538249		145
146		0.00546083		0.010768		0.00707527		0.00738249		0.00138249		0.00522581		0.0015361		0.00568356		146
147																		147
148		0.00615054		0.0205207		0.0110691		0.021596		0		0.0238909		0.0040722		0.00875883		148
149		0.00246083		0.0123041		0.00522888		0.00792166		0.00184332		0.00537942		0.00668664		0.00461137		149
150																		150
151		0.0047619		0.0185115		0.00660522		0.0116774		0.00591551		0.0117558		0.0067619		0.00484025		151
152		0.00245776		0.00652995		0.0025361		0.00484332		0.00937634		0.0109155		0.0040722		0.00284332		152
153		0.00722888		0.0249063		0.010765		0.014765		0.00376498		0.00945161		0		0.00399693		153
154		0.0045361		0.0411982		0.00622888		0.0104578		0.0157558		0.0300476		0.0135269		0.0120691		154
155		0.00684025		0.0407972		0.00538249		0.0106022		0.0179063		0.0353487		0.0190599		0.0112949		155
156		0.00514747		0.0403333		0.00461137		0.00875576		0.010831		0.0353425		0.0105238		0.0106774		156
157		0.0149969		0.0422919		0.0149969		0.0247619		0.0160661		0.024831		0.0173763		0.0133041		157
158		0.0139186		0.038768		0.0136114		0.0223072		0.0173072		0.0386805		0.0222258		0.0194547		158
159		0.00561444		0.018831		0.00722888		0.0109969		0.0088341		0.00922581		0.0087619		0.00691859		159
160		0.0159969		0.0686528		0.0179186		0.0336774		0.0290568		0.050192		0.0272888		0.0263671		160
161		0.0155361		0.0509155		0.0171505		0.0231536		0.0176144		0.0225361		0.0164608		0		161
162		0.0203671		0.0500922		0.0182135		0.0297373		0.0292826		0.0411045		0.0203641		0.0259724		162
163		0.0208402		0.0928817		0.0193763		0.0427527		0.0216805		0.0551951		0.0269877		0.0329002		163
164		0.002		0.0161475		0.00015361		0.00438249		0.0075361		0.0151505		0.00746083		0.00976805		164
165		0.00846083		0.0406114		0.00992166		0.0184608		0.0146083		0.0226897		0.0168433		0.0182289		165
166		0.00676498		0.0127619		0.00838249		0.0109186		0.00476498		0.00422581		0.000921659		0.00168971		166
167		0.00499693		0.024063		0.00576805		0.011533		0.00699386		0.00814747		0.0030722		0.00361137		167
168		0.00122888		0.00437942		0.0040722		0.00484025		0.00246083		0.00422888		0.00207527		0.00130722		168
169		0.009298		0.0127558		0.00622273		0.00737327		0.00760829		0.00222888		0.00468971		0		169
170		0.0060722		0.0122949		0.00768971		0.0103794		0.0035361		0.00991551		0.00345776		0.0050722		170
171		0.00561444		0.00215361		0.00738249		0.00776805		0.00430415		0.0103041		0.0050722		0.00361137		171
172		0.00561444		0.00738249		0.00738249		0.00815361		0.0030722		0.00299693		0.0040722		0.00461137		172
173		0.00399693		0.0129908		0.00599693		0.0103794		0.00238249		0.00837327		0.00330415		0.00184332		173
174		0.00507527		0.00776498		0.00622888		0.00784332		0.00568664		0.00822581		0.00330415		0.00207527		174
175		0.0103794		0.0269155		0.0110722		0.0189939		0.00761137		0.0108433		0.00861137		0.0100722		175
176		0.00691551		0.0145177		0.00791551		0.0125269		0.00899078		0.0139877		0.00637634		0.00591551		176
177		0.00461137		0.0067619		0.00407527		0.00899386		0.00952995		0.00968664		0.00852995		0.00784025		177
178		0.0109908		0.0234424		0.0129908		0.0150661		0.00284332		0.00675883		0.00422581		0.0050722		178
179		0.00468971		0.0103072		0.00415361		0.0101505		0.00222888		0.00322888		0.00192166		0.00415054		179
180		0.00538249		0.00922581		0.00646083		0.00915054		0.00515054		0.0109124		0.00691551		0.00560829		180
181																		181
182		0.00568664		0.0113763		0.00637942		0.0025361		0.00107527		0.0025361		0.00299693		0.00245776		182
183		0.00146083		0.00407527		0.001		0.00261444		0.00138249		0.00345776		0.00322888		0.00130722		183
184																		184
185		0.00684025		0.0116866		0.00922273		0.00637942		0.00146083		0.0030722		0.000921659		0.00168971		185
186		0.00645776		0.0150691		0.00891859		0.0126866		0.00584332		0.00346083		0.00207527		0.00215361		186
187																		187
188		0.00161444		0.0060722		0.00215361		0.00361444		0.00130722		0.00222888		0.00292166		0.00361444		188
189		0.00761444		0.0230691		0.0104608		0.00915361		0.002		0.00938249		0.00376805		0.00884332		189
190		0.00268971		0.0177527		0.00476498		0.00783717		0.0106052		0.0293548		0.00730415		0.0060722		190
191		0.00530722		0.0103041		0.00915361		0.0141505		0.00391859		0.00368971		0.00299693		0.00284332		191
192																		192
193		0.0244485		0.0974562		0.0168341		0.0392765		0.0422043		0.062797		0.0372826		0.0345177		193
194																		194
195		0.00184332		0.0359631		0.00315361		0.00945469		0.012831		0.0248909		0.0105269		0.0129908		195
196																		196
197		0.0147619		0.0681229		0.00730722		0.0196083		0.0215361		0.0309155		0.0223072		0.0179969		197
Added		0.512971		1.70899		0.550673		0.880717		0.604193		1.0813		0.584553		0.535647
normalized		0.30016		1		0.322221		0.515344		0.558767		1		0.540603		0.495374

## Sheet: Figure 3E
120	0.00953303
121	0
122	0.0702519
123	0.377369
124	0.0904194
125	0.103505
126	0.35343
127	0.460109
128	0.182043
129	0.396373
130	0.224888
131	0
132	0.161098
133	0
134	0.0212043
135	0.0385899
136	0.0269908
137	0.0575868
138	0.0276713
139	0.0113011
140	0.0352166
141	0.0409186
142	0.0412074
143	0.0227588
144	0.0328433
145	0.0171352
146	0.00953303
147	0
148	0.0170722
149	0.0459693
150	0
151	0.0445591
152	0.0360476
153	0.0358402
154	0.0924117
155	0.24529
156	0.190061
157	0.122825
158	0.25222
159	0.126853
160	0.234648
161	0.206011
162	0.180538
163	0.356442
164	0.080765
165	0.137524
166	0.0232857
167	0.0749508
168	0.0160661
169	0.0393579
170	0.0398003
171	0.0299155
172	0.0124485
173	0.0314332
174	0.00891244
175	0.0662227
176	0.0677757
177	0.0338909
178	0.0400415
179	0.00668971
180	0.02253
181	0.0101475
182	0.0156083
183	0.0206805
184	0.0329124
185	0.0182258
186	0.02153
187	0
188	0.028831
189	0.0310661
190	0.181567
191	0.0453702
192	0.112622
193	0.36268
194	1.03116
195	0.224281
196	0
197	0.193705

## Sheet: Supplementary Figure 2
Supplementary figure 2
	amino acid number	T1 in ns	ΔT1	T2 in ns	ΔT2	Tc in ns	ΔTc
	119	746.3	36.5	145.2	1.64	6.3893	0.160356
	120	#N/A	#N/A	#N/A	#N/A		#N/A
	121	849.7	12.8	104.5	0.274	8.4592	0.0646732
	122	949.6	9.84	63.21	0.496	11.9319	0.0775457
	123	#N/A	#N/A	#N/A	#N/A		#N/A
	124	1035	28.8	57.35	0.387	13.1698	0.188542
	125	1033	29.7	45.53	1.55	14.8705	0.331313
	126	#N/A	#N/A	#N/A	#N/A		#N/A
	127	#N/A	#N/A	#N/A	#N/A		#N/A
	128	931.7	19.6	59.23	0.688	12.2326	0.146979
	129	954.2	10.5	57.08	1.16	12.6402	0.14606
	130	949.6	6.93	63.21	0.669	11.9319	0.0766976
	131	#N/A	#N/A	#N/A	#N/A		#N/A
	132	1116	7.28	58.61	0.445	13.552	0.0678277
	133	#N/A	#N/A	#N/A	#N/A		#N/A
	134	929	15	68.35	1.46	11.2989	0.151273
	135	980.6	7.26	62.48	0.478	12.2177	0.0650363
	136	968.3	5.41	64.47	0.433	11.9304	0.0521142
	137	987.7	3.83	77.8	0.531	10.8837	0.0427176
	138	977.9	16.7	61.16	0.423	12.3409	0.113689
	139	925.3	23.6	58.87	1.36	12.2274	0.210386
	140	987.9	14.8	54.75	0.528	13.1685	0.117311
	141	1001	5.12	55.62	0.173	13.1503	0.0393611
	142	939.1	5.99	56.56	0.731	12.5941	0.0907567
	143	954.1	3.6	55.69	0.724	12.808	0.0866908
	144	1161	36.4	61.44	5.31	13.497	0.620437
	145	982.6	5.68	62.31	0.786	12.2491	0.084983
	146	#N/A	#N/A	#N/A	#N/A		#N/A
	147	#N/A	#N/A	#N/A	#N/A		#N/A
	148	950.1	12.9	67.01	1.79	11.5626	0.173237
	149	955.7	20.3	55.86	0.6	12.7985	0.152317
	150	#N/A	#N/A	#N/A	#N/A		#N/A
	151	992.1	7.83	63.69	0.586	12.1681	0.0737513
	152	968.7	11.9	63.46	0.441	12.0356	0.0849341
	153	1007	21.8	62.01	0.581	12.4446	0.146778
	154	#N/A	#N/A	#N/A	#N/A		#N/A
	155	940.7	9.89	48.08	0.83	13.7493	0.138953
	156	984	11.3	57.61	0.687	12.7871	0.105848
	157	1011	15.4	53.89	1.13	13.4451	0.174232
	158	972.2	20.1	73.04	0.27	11.1703	0.117303
	159	977.1	4.53	66.13	0.326	11.8249	0.0400109
	160	#N/A	#N/A	#N/A	#N/A		#N/A
	161	924.5	12.1	53.87	0.607	12.8197	0.1107
	162	970.7	8.44	57.75	1.07	12.6775	0.129734
	163	1013	12.6	49.19	0.315	14.1283	0.0988269
	164	935.3	16.4	62.76	0.825	11.8801	0.130174
	165	895.4	23.6	59.78	0.719	11.9126	0.172563
	166	1030	9.65	54.14	1.11	13.5458	0.152672
	167	1049	13.3	58.31	0.497	13.1475	0.10043
	168	953.9	18.6	59.97	0.682	12.3064	0.138895
	169	899.7	21.3	55.88	0.248	12.3872	0.149185
	170	1022	12.7	55.55	0.361	13.3059	0.0932962
	171	955.3	18	54.11	0.262	13.0158	0.126608
	172	914.4	9.66	56.82	0.265	12.384	0.0715053
	173	947.4	5.86	55.14	0.134	12.8277	0.0426242
	174	951.9	6.84	53.35	0.32	13.0897	0.0612603
	175	961.9	13.5	55.61	0.172	12.8739	0.0925088
	176	928.2	2.71	56.31	0.382	12.5451	0.0463258
	177	984.7	5.91	56.82	0.657	12.8871	0.0839444
	178	994.5	4.92	56.4	0.301	13.0072	0.0473278
	179	#N/A	#N/A	#N/A	#N/A		#N/A
	180	982.2	19.4	49.79	0.393	13.8095	0.146866
	181	954.1	5.39	56.18	0.752	12.7479	0.092606
	182	1108	11.7	60.16	0.146	13.3135	0.0721249
	183	954	7.81	66.25	0.669	11.6606	0.0757921
	184	933.1	22.1	56.57	1.78	12.5495	0.24712
	185	956.8	8.11	57.15	0.628	12.6504	0.0877802
	186	932.5	8.44	63.28	0.317	11.8077	0.0610742
	187	#N/A	#N/A	#N/A	#N/A		#N/A
	188	1002	12	58.05	0.737	12.8595	0.112219
	189	970.8	15.2	59.96	0.622	12.4246	0.116678
	190	#N/A	#N/A	#N/A	#N/A		#N/A
	191	981.7	42.1	73.63	1.35	11.1806	0.26073
	192	951.8	9.77	57.26	0.26	12.6018	0.0707225
	193	933.9	18	43.85	1.12	14.382	0.230096
	194	#N/A	#N/A	#N/A	#N/A		#N/A
	195	#N/A	#N/A	#N/A	#N/A		#N/A
	196	#N/A	#N/A	#N/A	#N/A		#N/A
	197	968.2	16.8	73.14	1.04	11.1367	0.124919
	198	974.6	10.7	69.4	0.29	11.5023	0.0675601
	199	971.1	10.2	71.21	0.481	11.3195	0.070679
	200	#N/A	#N/A	#N/A	#N/A		#N/A
	201	1033	9.99	56.95	0.307	13.2055	0.0731042
	202	954.5	16.5	53.02	0.65	13.1524	0.139366
	203	953.3	14.2	55.05	0.594	12.8818	0.118468
	204	1019	10.4	57.94	0.504	12.9891	0.0870926
	205	980.9	7.14	58.75	1.11	12.6318	0.12788
	206	1037	5.91	63.39	0.534	12.4939	0.0635365
	207	1019	10.2	48.72	0.417	14.2448	0.0938036
	208	#N/A	#N/A	#N/A	#N/A		#N/A
	209	1136	11.4	63.16	0.853	13.1459	0.110594
	210	#N/A	#N/A	#N/A	#N/A		#N/A
	211	#N/A	#N/A	#N/A	#N/A		#N/A
	212	1004	39	54.58	0.933	13.3048	0.282325
	213	939.1	3.04	56.56	0.336	12.5941	0.0426016
	214	905.4	20.5	48.74	0.639	13.3745	0.174964
	215	#N/A	#N/A	#N/A	#N/A		#N/A
	216	938.4	16.3	53.71	0.539	12.9433	0.129825
	217	#N/A	#N/A	#N/A	#N/A		#N/A
	218	937.6	24.7	59.28	0.718	12.2688	0.177866
	219	935.5	12.5	52.86	0.446	13.0327	0.102977
	220	#N/A	#N/A	#N/A	#N/A		#N/A
	221	909	12.4	58.69	0.416	12.1305	0.0932412
	222	921	8.41	56.01	0.264	12.5286	0.0643727
	223	1029	8.08	58.02	0.331	13.0476	0.0633191
	224	972.1	19.5	51.78	1.17	13.4502	0.203199
	225	#N/A	#N/A	#N/A	#N/A		#N/A
	226	#N/A	#N/A	#N/A	#N/A		#N/A
	227	1031	7.84	57.64	0.52	13.1071	0.0773244
	228	947.7	28.4	53.47	1.57	13.0431	0.273608
	229	1045	18.5	60.03	0.533	12.918	0.127922
	230	977.5	33.1	60.92	2.75	12.3644	0.348862
	231	916.5	18.9	37	0.332	15.5731	0.175116
	232	1013	11.9	49.19	0.346	14.1283	0.0967231
	233	885.4	16.1	62.94	0.644	11.5131	0.12011
	234	981.7	27.5	73.63	1.07	11.1806	0.176417
	235	869.2	21.6	80.71	0.6	9.93308	0.128825
	236	909.5	4.26	77.09	0.221	10.4515	0.0286975
	237	#N/A	#N/A	#N/A	#N/A		#N/A
	238	976	8.61	50.73	0.694	13.6268	0.110909
	239	940	45.9	50.91	0.845	13.3314	0.343774
	240	943.9	16.1	56.67	1.56	12.6155	0.204269
	241	965.5	12.4	55.01	0.437	12.9749	0.0979698
	242	963.5	16	57.29	0.806	12.6812	0.138
	243	968.9	10.7	59.06	0.927	12.513	0.120072
	244	1023	37.7	55.88	0.907	13.2708	0.267197
	245	984.4	18.3	54.83	0.457	13.1333	0.133782
	246	#N/A	#N/A	#N/A	#N/A		#N/A
	247	1090	15.2	46.63	0.259	15.106	0.113374
	248	1081	15.1	51.84	0.618	14.2221	0.130588
	249	1055	8.35	51.71	0.155	14.0585	0.0594905
	250	1101	14.5	49.56	0.313	14.7062	0.107398
	251	1043	9.01	50.53	0.334	14.1455	0.0769327
	252	1014	10.5	51.22	0.273	13.8355	0.080566
	253	1034	3.2	50.38	0.258	14.1029	0.0421929
	254	#N/A	#N/A	#N/A	#N/A		#N/A
	255	1043	6.08	51.69	0.766	13.9763	0.111282
	256	#N/A	#N/A	#N/A	#N/A		#N/A
	257	1127	1.55	52.54	0.555	14.4364	0.0768922
	258	#N/A	#N/A	#N/A	#N/A		#N/A
	259	999.5	1.07	63.93	0.446	12.1923	0.0430268
	260	1026	11.6	60.61	0.647	12.7257	0.0989372
	261	1113	6.22	51.86	0.408	14.4404	0.0696765
	262	#N/A	#N/A	#N/A	#N/A		#N/A
	263	956.7	6.9	60.58	1.07	12.2587	0.116938
	264	949	5.92	63.81	0.23	11.8668	0.0427481
	265	958.6	8.87	58.05	3.11	12.5572	0.341354
	266	991.5	5.92	60.14	0.141	12.5462	0.0402394
	267	1073	8.54	71.69	0.472	11.9079	0.0614997
	268	961.2	17.7	52.2	2.23	13.312	0.309639
	269	951.1	8.27	56.06	1.23	12.741	0.150349
	270	#N/A	#N/A	#N/A	#N/A		#N/A
	271	995.2	5.06	54.89	0.536	13.2024	0.0726749
	272	1013	12.8	62.2	1.48	12.4639	0.167896
	273	922.6	14.4	62.27	0.619	11.8425	0.109572
	274	987.7	6.9	77.8	0.493	10.8837	0.0513261
	275	1003	12.6	72.45	0.47	11.413	0.0806812
	276	#N/A	#N/A	#N/A	#N/A		#N/A
	277	#N/A	#N/A	#N/A	#N/A		#N/A
	278	#N/A	#N/A	#N/A	#N/A		#N/A
	279	#N/A	#N/A	#N/A	#N/A		#N/A
	280	#N/A	#N/A	#N/A	#N/A		#N/A
	281	853.9	38.1	143.6	3.95	7.00789	0.183664

## Sheet: Supplementary Figure 3
				separated domains	Npl3 RRM12 + AUCCAGUGGAA:	118	0.0122135
				RRM1 AUCCAA; RRM2 AGUGGAC		119	0.0165146
			120	0.00953303		120	0.0166083
			121	0		121	0.0299908
			122	0.0702519		122	0.0267312
			123	0.377369		123	0.471748
			124	0.0904194		124	0.11275
			125	0.103505		125	0.123728
			126	0.35343		126	0.432691
			127	0.460109		127	0.471912
			128	0.182043		128	0.219006
			129	0.396373		129	0.444969
			130	0.224888		130	0.281992
			131	0		131
			132	0.161098		132	0.16721
			133	0		133
			134	0.0212043		134	0.0402949
			135	0.0385899		135	0.0382734
			136	0.0269908		136	0.0341444
			137	0.0575868		137	0.0881229
			138	0.0276713		138	0.0399939
			139	0.0113011		139	0.0249063
			140	0.0352166		140	0.0312919
			141	0.0409186		141	0.0456114
			142	0.0412074		142	0.0417404
			143	0.0227588		143	0.0245269
			144	0.0328433		144	0.0393072
			145	0.0171352		145	0.0172857
			146	0.00953303		146	0.0166083
			147	0		147
			148	0.0170722		148	0.0124608
			149	0.0459693		149	0.0528848
			150	0		150
			151	0.0445591		151	0.0491859
			152	0.0360476		152	0.0614808
			153	0.0358402		153	0.0545269
			154	0.0924117		154	0.134932
			155	0.24529		155	0.289401
			156	0.190061		156	0.219937
			157	0.122825		157	0.162945
			158	0.25222		158	0.329756
			159	0.126853		159	0.157897
			160	0.234648		160	0.286226
			161	0.206011		161	0.239372
			162	0.180538		162	0.215112
			163	0.356442		163	0.435312
			164	0.080765		164	0.0952135
			165	0.137524		165	0.163129
			166	0.0232857		166	0.0302043
			167	0.0749508		167	0.0945622
			168	0.0160661		168	0.00829493
			169	0.0393579		169	0.0145238
			170	0.0398003		170	0.0599416
			171	0.0299155		171	0.0495991
			172	0.0124485		172	0.0302888
			173	0.0314332		173	0.0433333
			174	0.00891244		174	0.0202857
			175	0.0662227		175	0.0776083
			176	0.0677757		176	0.0717727
			177	0.0338909		177	0.0368157
			178	0.0400415		178	0.0452673
			179	0.00668971		179	0.00307527
			180	0.02253		180	0.00276805
			181	0.0101475		181	0.0202197
			182	0.0156083		182	0.0360599
			183	0.0206805		183	0.00592166
			184	0.0329124		184	0.0532888
			185	0.0182258		185	0.0266897
			186	0.02153		186	0.00868664
			187	0		187
			188	0.028831		188	0.0218218
			189	0.0310661		189	0.0438971
			190	0.181567		190	0.211467
			191	0.0453702		191	0.0469877
			192	0.112622		192	0.18167
			193	0.36268		193	0.455757
			194	1.03116		194	1.22337
			195	0.224281		195	0.217025
			196	0		196
			197	0.0824055		197	0.107535
			198	0.303525		198	0.389227
			199	0.140886		199	0.102877
			200	0.0534931		200	0.204041
			201	0.334137		201	0.280995
			202	0.120857		202	0.0759032
			203	0.0709724		203	0.0640507
			204	0.0493487		204	0.0518848
			205	0.0272765		205	0.0288187
			206	0.0349969		206	0.0344608
			207	0.0439785		207	0.0241229
			208			208
			209	0.0557972		209	0.0537281
			210	0.092361		210	0.0789032
			211	0.0589846		211	0.0567619
			212	0.399017		212	0.375975
			213	0.262619		213	0.36879
			214	0.712837		214	0.716373
			215	0.198745		215	0.184905
			216	0.145235		216	0.132931
			217	0.139172		217	0.158931
			218	0.0806252		218	0.0519324
			219	0.0707604		219	0.0839078
			220	0.00446083		220	0.061679
			221	0.0537465		221	0.0531444
			222	0.0408341		222	0.0581352
			223	0.0826851		223	0.0889017
			224	0.0823533		224	0.0932688
			225	0.0872949		225	0.1009
			226	0.0579094		226	0.0760568
			227	0.213006		227	0.219743
			228	0.346178		228	0.333038
			229	0.343372		229	0.3583
			230	0.969636		230	1.12853
			231	0.826336		231	0.939642
			232	0.189151		232	0.108711
			233	0.110447		233	0.12873
			234	0.0940952		234	0.00591859
			235	0.0124608		235	0.00906605
			236	0.0841444		236	0.0394516
			237	0.0437158		237	0.0216682
			238	0.118401		238	0.0812151
			239	0.23255		239	0.155336
			240	0.0502857		240	0.0371505
			241	0.020831		241	0.0358157
			242	0.264767		242	0.284604
			243	0.00921966		243	0.0337942
			244	0.271668		244	0.285209
			245	0.14365		245	0.142433
			246			246
			247	0.0210722		247	0.0166897
			248	0.0075361		248	0.01253
			249	0.0139939		249	0.0623763
			250	0.0270661		250	0.0299094
			251	0.00998771		251	0.0242135
			252	0.0136052		252	0.00522888
			253	0.0300507		253	0.0245837
			254	0.0559754		254	0.0496651
			255	0.024298		255	0.0229124
			256	0.0252197		256	0.0213733
			257	0.0229124		257	0.0138341
			258	0.0297527		258	0.0183794
			259	0.0142197		259	0.0162166
			260	0.0182197		260	0.0126866
			261	0.0491736		261	0.0586221
			262	0.0519816		262	0.0330568
			263	0.0065361		263	0.0158372
			264	0.0498909		264	0.0582611
			265	0.0168433		265	0.0095361
			266	0.0203579		266	0.0218909
			267	0.0057619		267	0.00914747
			268	0.0540138		268	0.0488571
			269	0.0240507		269	0.0341951
			270	0.0323763		270	0.0236897
			271			271	0.0229217
			272	0.0431137		272	0.0291951
			273	0.163704		273	0.170011
			274	0.0108372		274	0.0272857
			275	0.0121382		275	0.0794194
			276			276
			277			277
			278			278
			279	0.0842181		279	0.176906
			280	0.194983		280	0.276645
			281	0.069129		281

## Sheet: Supplementary Figure 10E
Supplementary Figure 10E
	Left pannel
			Buffer alone	Npl3 (1)	U2 (1)	U2:Npl3 (1)		U2-Buffer	U2-Buffer to 0	U2-Buffer percentages		U2:Npl3-Npl3	U2:Npl3-Npl3 to 0	(U2:Npl3)-Npl3 percentages
		Temperature (°C)	Abs	Abs	Abs	Abs
		13.42	1.10018	1.36281	2.33702	2.35737		1.23683	0	0		0.994561	0.00223017	1.10899
		17.17	1.10695	1.36934	2.34692	2.36168		1.23997	0.00314009	1.86077		0.992331	0	0
		22.1	1.1148	1.37558	2.36039	2.37418		1.24559	0.00875473	5.18791		0.998603	0.00627244	3.11908
		27.17	1.12456	1.38077	2.37546	2.38707		1.2509	0.0140655	8.33498		1.0063	0.0139669	6.94531
		32.06	1.13537	1.3834	2.39062	2.40195		1.25525	0.0184205	10.9157		1.01855	0.0262172	13.037
		37.07	1.14764	1.38843	2.41042	2.41952		1.26278	0.0259484	15.3766		1.03108	0.038753	19.2707
		42.02	1.16276	1.3943	2.43947	2.44068		1.27672	0.039883	23.634		1.04638	0.0540473	26.876
		47.12	1.18	1.40422	2.47404	2.47173		1.29405	0.0572121	33.9029		1.06751	0.075182	37.3856
		52.22	1.2036	1.41545	2.51711	2.51204		1.31351	0.0766817	45.4403		1.09658	0.104252	51.8411
		57.12	1.22377	1.42667	2.5584	2.55593		1.33463	0.097801	57.9552		1.12926	0.136931	68.0912
		62.17	1.24182	1.43651	2.60099	2.64388		1.35917	0.122337	72.4951		1.20737	0.215036	106.93
		67.06	1.25909	1.49679	2.63789	2.68359		1.3788	0.14197	84.129		1.1868	0.194466	96.7016
		72.02	1.27662	1.5222	2.67485	2.72743		1.39823	0.1614	95.6428		1.20523	0.212902	105.869
		77.07	1.30019	1.55755	2.70577	2.74691		1.40559	0.168753	100		1.18936	0.197026	97.9749
		82.07	1.33112	1.59975	2.73012	2.79077		1.399	0.162168	96.0979		1.19101	0.198684	98.7991
		85.02	1.35099	1.61938	2.73972	2.81281		1.38874	0.151903	90.0151		1.19343	0.201099	100
	Right pannel
			Buffer alone	Npl3 (2)	U2 (2)	U2:Npl3 (2)		U2-Buffer	U2-Buffer to 0	U2-Buffer percentages		U2:Npl3-Npl3	U2:Npl3-Npl3 to 0	(U2:Npl3)-Npl3 percentages
		Temperature (°C)	Abs	Abs	Abs	Abs
		11.97	1.09654	1.38029	2.33478	2.66104		1.23825	0	0		1.28074	0	0
		15.93	1.10534	1.38496	2.34479	2.66898		1.23944	0.00119829	0.72037		1.28403	0.00328267	2.64237
		21.12	1.11295	1.39751	2.35907	2.68275		1.24612	0.00787198	4.73235		1.28524	0.00449681	3.61969
		26.08	1.12253	1.41063	2.37012	2.6967		1.24759	0.0093466	5.61884		1.28607	0.00532532	4.2866
		31.12	1.1324	1.41907	2.38497	2.71072		1.25257	0.0143204	8.60889		1.29165	0.0109085	8.78075
		36.12	1.14614	1.42356	2.40727	2.72725		1.26113	0.0228866	13.7586		1.30369	0.0229472	18.4713
		41.12	1.15996	1.43261	2.43262	2.74907		1.27266	0.0344152	20.6892		1.31645	0.0357107	28.7452
		46.17	1.17643	1.44364	2.46703	2.7783		1.29061	0.0523602	31.4771		1.33466	0.0539161	43.3996
		51.17	1.19845	1.45792	2.50752	2.81754		1.30907	0.0708253	42.5777		1.35962	0.0788743	63.4897
		56.17	1.21972	1.47465	2.55168	2.86112		1.33196	0.0937108	56.3356		1.38647	0.105727	85.1045
		61.27	1.23764	1.49126	2.5918	2.90044		1.35416	0.115914	69.6833		1.40917	0.128431	103.38
		66.07	1.25512	1.57641	2.63183	2.93771		1.37671	0.138468	83.2417		1.3613	0.0805595	64.8461
		71.17	1.27371	1.59035	2.66772	2.97752		1.39401	0.155761	93.6382		1.38717	0.106426	85.6676
		76.12	1.29539	1.60835	2.69998	3.01204		1.40459	0.166344	100		1.40369	0.122948	98.9666
		81.17	1.32544	1.62931	2.72674	3.034		1.4013	0.163053	98.0217		1.40469	0.123949	99.7723
		85.02	1.35099	1.64542	2.73972	3.0504		1.38874	0.15049	90.4694		1.40497	0.124232	100
